# Supplementary material for: Control of source fertility on the eruptive activity of Piton de la Fournaise volcano, La Réunion
Source: Sci Rep. 2018 Sep 27;8:14478. doi: 10.1038/s41598-018-32809-0 (PMC6160422; doi:10.1038/s41598-018-32809-0)
Supplement: Supplementary file 1 — Table S1 [file 41598_2018_32809_MOESM1_ESM.xlsx]

## Sheet: Supplementary Table S1
Supplementary Table S1 : dates and volumes of the 1942-2017 eruptions of the Piton de la Fournaise volcano
Eruption number	Beginning of eruption	End of eruption	Emitted volume	Cumulated volulme		Reference
	(m/d/y)	(m/d/y)	(× 106 m3)	(× 106 m3)
1	1942-10-02	1942-10-25	1.2	1.2		Villeneuve and Bachèlery (2006)
2	1943-04-04	1943-04-25	11.1	12.3		Villeneuve and Bachèlery (2006)
3	1943-04-16	?	?	?		Villeneuve and Bachèlery (2006)
4	1945-04-15	1945-05-06	2	14.3		Villeneuve and Bachèlery (2006)
5	1946-06-18	1946-07-05	8.7	23		Villeneuve and Bachèlery (2006)
6	1948-02-14	1948-03-08	3.7	26.7		Villeneuve and Bachèlery (2006)
7	1950-03-08	1950-04-15	3	29.7		Villeneuve and Bachèlery (2006)
8	1952-05-29	1952-07-19	4.5	34.2		Villeneuve and Bachèlery (2006)
9	1953-03-13	1953-04-15	3.1	37.3		Villeneuve and Bachèlery (2006)
10	1953-06-16	1953-07-08	18.5	55.8		Villeneuve and Bachèlery (2006)
11	1955-07-06	1955-10-01	3	58.8		Villeneuve and Bachèlery (2006)
12	1956-03-08	1956-04-15	2.3	61.1		Villeneuve and Bachèlery (2006)
13	1956-11-22	1956-11-23	0.8	61.9		Villeneuve and Bachèlery (2006)
14	1956-12-30	1957-02-02	10	71.9		Villeneuve and Bachèlery (2006)
15	1957-09-02	1957-09-09	0.3	72.2		Villeneuve and Bachèlery (2006)
16	1957-10-21	1957-11-20	4.2	76.4		Villeneuve and Bachèlery (2006)
17	1957-05-30	1957-05-31	?	?		Villeneuve and Bachèlery (2006)
18	1957-08-06	1957-09-20	?	?		Villeneuve and Bachèlery (2006)
19	1959-03-11	1959-04-20	9.3	85.7		Villeneuve and Bachèlery (2006)
20	1959-08-04	1959-08-06	?	?		Villeneuve and Bachèlery (2006)
21	1960-01-11	?	?	?		Villeneuve and Bachèlery (2006)
22	1960-02-08	1960-03-10	5.6	91.3		Villeneuve and Bachèlery (2006)
23	1961-04-05	1961-04-25	65	156.3		Villeneuve and Bachèlery (2006)
24	1963-11-07	1963-11-21	17.5	173.8		Villeneuve and Bachèlery (2006)
25	1964-05-01	1964-05-07	3.2	177		Villeneuve and Bachèlery (2006)
26	1964-12-21	1965-02-15	30	207		Villeneuve and Bachèlery (2006)
27	1966-03-15	1966-05-15	26.5	233.5		Villeneuve and Bachèlery (2006)
28	1972-06-09	1972-06-11	0.27	233.77		Peltier et al. (2009)
29	1972-07-25	1972-08-17	2.9	236.67		Peltier et al. (2009)
30	1972-09-07	1972-09-26	4	240.67		Peltier et al. (2009)
31	1972-10-10	1972-10-27	1.1	241.77		Peltier et al. (2009)
	1972-10-27	1972-11-02	0.16	241.93		Peltier et al. (2009)
	1972-11-01	1972-11-14	0.5	242.43		Peltier et al. (2009)
	1972-11-02	1972-11-06	0.02	242.45		Peltier et al. (2009)
	1972-11-07	1972-11-09	0.02	242.47		Peltier et al. (2009)
	1972-11-09	1972-11-16	2.5	244.97		Peltier et al. (2009)
	1972-11-15	1972-10-12	5	249.97		Peltier et al. (2009)
32	1973-05-10	1973-05-28	1.6	251.57		Peltier et al. (2009)
33	1975-11-04	1975-11-18	1.4	252.97		Peltier et al. (2009)
34	1975-12-18	1975-12-18	0.03	253		Peltier et al. (2009)
	1975-12-19	1976-01-25	1.3	254.3		Peltier et al. (2009)
35	1976-01-12	1976-01-25	0.8	255.1		Peltier et al. (2009)
	1976-01-18	1976-01-30	3	258.1		Peltier et al. (2009)
	1976-01-29	1976-03-23	6	264.1		Peltier et al. (2009)
	1976-03-22	1976-03-31	0.4	264.5		Peltier et al. (2009)
	1976-03-31	1976-04-06	0.1	264.6		Peltier et al. (2009)
36	1976-11-02	1976-11-03	0.46	265.06		Peltier et al. (2009)
37	1977-03-24	1977-03-24	0.06	265.12		Peltier et al. (2009)
38	1977-04-05	1977-04-16	20	285.12		Peltier et al. (2009)
39	1977-10-24	1977-11-17	23	308.12		Peltier et al. (2009)
40	1979-05-28	1979-05-29	0.2	308.32		Peltier et al. (2009)
41	1979-07-13	1979-07-14	0.3	308.62		Peltier et al. (2009)
42	1981-02-03	1981-02-25	3	311.62		Peltier et al. (2009)
43	1981-02-26	1981-03-26	4	315.62		Peltier et al. (2009)
44	1981-04-01	1981-05-05	5	320.62		Peltier et al. (2009)
45	1983-12-04	1984-01-18	8	328.62		Peltier et al. (2009)
	1984-01-18	1984-02-18	9	337.62		Peltier et al. (2009)
46	1985-06-14	1985-06-15	1	338.62		Peltier et al. (2009)
47	1985-08-05	1985-09-01	7	345.62		Peltier et al. (2009)
48	1985-09-06	1985-10-10	14	359.62		Peltier et al. (2009)
49	1985-12-01	1985-12-03	0.7	360.32		Peltier et al. (2009)
50	1985-12-29	1986-02-07	7	367.32		Peltier et al. (2009)
51	1986-03-19	1986-04-05	14	381.32		Peltier et al. (2009)
52	1986-07-13	1986-07-13	0.27	381.59		Peltier et al. (2009)
53	1986-11-12	1986-11-13	0.27	381.86		Peltier et al. (2009)
54	1986-11-26	1986-11-27	0.24	382.1		Peltier et al. (2009)
55	1986-12-06	1987-01-06	2	384.1		Peltier et al. (2009)
	1987-01-06	1987-02-10	10	394.1		Peltier et al. (2009)
56	1987-06-10	1987-06-29	1.5	395.6		Peltier et al. (2009)
57	1987-07-19	1987-07-20	0.8	396.4		Peltier et al. (2009)
58	1987-11-06	1987-11-08	1.6	398		Peltier et al. (2009)
59	1987-11-30	1988-01-01	10	408		Peltier et al. (2009)
60	1988-02-07	1988-04-02	8	416		Peltier et al. (2009)
61	1988-05-18	1988-08-01	15	431		Peltier et al. (2009)
62	1988-08-31	1988-09-12	7	438		Peltier et al. (2009)
63	1988-12-14	1988-12-29	8	446		Peltier et al. (2009)
64	1990-01-18	1990-01-19	0.5	446.5		Peltier et al. (2009)
65	1990-04-18	1990-05-08	8	454.5		Peltier et al. (2009)
66	1991-07-19	1991-07-20	2.8	457.3		Peltier et al. (2009)
67	1992-08-27	1992-09-23	5.5	462.8		Peltier et al. (2009)
68	1998-03-09	1998-09-21	60	522.8		Peltier et al. (2009)
	1998-03-11	1998-04-01	1	523.8		Peltier et al. (2009)
	1998-08-08	1998-09-15	1	524.8		Peltier et al. (2009)
69	1999-07-19	1999-07-31	1.8	526.6		Peltier et al. (2009)
70	1999-09-28	1999-10-23	1.5	528.1		Peltier et al. (2009)
71	2000-02-13	2000-03-03	4.1	532.2		Peltier et al. (2009)
72	2000-06-23	2000-07-30	6	538.2		Peltier et al. (2009)
73	2000-10-12	2000-11-13	9	547.2		Peltier et al. (2009)
74	2001-03-27	2001-04-04	4.8	552		Peltier et al. (2009)
75	2001-06-11	2001-07-07	9.5	561.5		Peltier et al. (2009)
76	2002-01-05	2002-01-16	13	574.5		Peltier et al. (2009)
77	2002-11-16	2002-12-03	8	582.5		Peltier et al. (2009)
78	2003-05-30	2003-05-30	0.14	582.64		Peltier et al. (2009)
	2003-06-04	2003-06-09	0.37	583.01		Peltier et al. (2009)
	2003-06-12	2003-06-15	0.41	583.42		Peltier et al. (2009)
	2003-06-22	2003-07-07	0.36	583.78		Peltier et al. (2009)
79	2003-08-22	2003-08-27	6.2	589.98		Peltier et al. (2009)
80	2003-09-30	2003-10-01	1	590.98		Peltier et al. (2009)
81	2003-12-07	2003-12-25	1.2	592.18		Peltier et al. (2009)
82	2004-01-08	2004-01-10	1.9	594.08		Peltier et al. (2009)
83	2004-05-02	2004-05-18	16	610.08		Peltier et al. (2009)
84	2004-08-12	2004-10-16	20	630.08		Peltier et al. (2009)
85	2005-02-17	2005-02-26	19	649.08		Peltier et al. (2009)
86	2005-10-04	2005-10-17	1.5	650.58		Peltier et al. (2009)
87	2005-11-29	2005-11-29	1	651.58		Peltier et al. (2009)
88	2005-12-26	2006-01-18	17.5	669.08		Peltier et al. (2009)
89	2006-07-20	2006-08-14	2.75	671.83		Peltier et al. (2009)
90	2006-08-30	2007-01-01	20	691.83		Peltier et al. (2009)
91	2007-02-18	2007-02-19	1	692.83		Peltier et al. (2009)
92	2007-03-30	2007-03-31	1	693.83		Peltier et al. (2009)
	2007-04-02	2007-05-01	240	933.83		Roult et al. (2012)
93	2008-09-21	2008-10-02	1	934.83		Roult et al. (2012)
94	2008-11-27	2008-11-28	0.1	934.93		Roult et al. (2012)
95	2008-12-14	2009-02-04	1.5	936.43		Roult et al. (2012)
96	2009-11-05	2009-11-06	0.14	936.57		Roult et al. (2012)
97	2009-12-14	2009-12-15	0.16	936.73		Roult et al. (2012)
98	2010-02-01	2010-02-12	1.2	937.93		Roult et al. (2012)
99	2010-10-14	2010-10-31	2.7	940.63		Roult et al. (2012)
100	2010-12-09	2010-12-10	0.53	941.16		Roult et al. (2012)
101	2014-06-20	2014-06-22	0.34	941.5		Coppola et al. (2017)
102	2015-02-04	2015-02-16	0.82	942.32		Coppola et al. (2017)
103	2015-05-17	2015-05-31	6.54	948.86		Coppola et al. (2017)
104	2015-07-31	2015-08-01	1.63	950.49		Coppola et al. (2017)
105	2015-08-24	2015-11-01	45.21	995.7		Coppola et al. (2017)
106	2016-05-26	2016-05-27	1	996.7		OVPF report (http://www.ipgp.fr/fr/ovpf/actualites-ovpf)
107	2016-09-11	2016-09-18	7	1003.7		OVPF report (http://www.ipgp.fr/fr/ovpf/actualites-ovpf)
108	2017-01-31	2017-02-27	5.5	1009.2		OVPF report (http://www.ipgp.fr/fr/ovpf/actualites-ovpf)
109	2017-07-14	2017-08-28	9	1018.2		OVPF report (http://www.ipgp.fr/fr/ovpf/actualites-ovpf)
References
Coppola D., Di Muro A., Peltier A., Villeneuve N., Ferrazzini V., Favalli M., Bachèlery P., Gurioli L., Harris A.J.L., Moune S., Vlastélic I., Galle B., Arellano S., Aiuppa A. Shallow system rejuvenation and magma discharge trends at Piton de la Fournaise volcano (La Réunion Island). Earth Planet Sci Lett 463, 13–24 (2017)
Peltier, A., Bachèlery, P., Staudacher, T. Magma transport and storage at Piton de la Fournaise (La Réunion) between 1972 and 2007: A review of geophysical and geochemical data. J Volcanol Geotherm Res 184, 93-108 (2009)
Roult, G., Peltier, A., Taisne, B., Staudacher, T., Ferrazzini, V., Di Muro, A. A new comprehensive classification of the Piton de la Fournaise activity spanning the 1985–2010 period. Search and analysis of short-term precursors from a broad-band seismological station. J Volcanol Geoth Res 241–242, 78–104 (2012)
Villeneuve N., Bachèlery P. Revue de la typologie des éruptions au Piton de La Fournaise, processus et risques volcaniques associés, Cybergeo : European Journal of Geography, Environnement, Nature, Paysage, article 336, URL : http://cybergeo.revues.org/2536 ; DOI : 10.4000/cybergeo.2536 (2006)
