# Supplementary material for: Control of source fertility on the eruptive activity of Piton de la Fournaise volcano, La Réunion
Source: Sci Rep. 2018 Sep 27;8:14478. doi: 10.1038/s41598-018-32809-0 (PMC6160422; doi:10.1038/s41598-018-32809-0)
Supplement: Supplementary file 2 — Table S2 [file 41598_2018_32809_MOESM2_ESM.xlsx]

## Sheet: 1972-2017 data
Supplementary Table S2 : Major-trace element concentrations and Sr-Nd-Pb isotopic compositions of 1972-2017 eruptions of the Piton de la Fournaise volcano
Sample name	Eruption date	Cumulated volume of lava	SiO2	Al2O3	Fe2O3	MgO	CaO	Na2O	K2O	TiO2	MnO	P2O5		Ni	Rb	Sr	La	Ce	Pr	Nd	Sm	Eu	Tb	Dy	Ho	Er	Yb	Lu	Hf	Pb	Th	U		87Sr/86Sr	143Nd/144Nd	e Nd		206Pb/204Pb	207Pb/204Pb	208Pb/204Pb
	(m/d/y)	since 1942©
		× 106 m3	wt.%	wt.%	wt.%	wt.%	wt.%	wt.%	wt.%	wt.%	wt.%	wt.%		mg/g	mg/g	mg/g	mg/g	mg/g	mg/g	mg/g	mg/g	mg/g	mg/g	mg/g	mg/g	mg/g	mg/g	mg/g	mg/g	mg/g	mg/g	mg/g
80-89	06/XX/1972	233.77	48.3304	14.4659	12.1428	6.56485	11.4506	2.71661	1.09473	2.79755	0.175024	0.367428		87.9283	21.3554	380.734	22.3764	50.7447	6.41628	27.7752	6.38604	2.13035	0.953577	5.54452	1.03365	2.74312	2.26331	0.301097	4.74193	1.54454	2.58102	0.629839		0.704224				18.9168	15.5974	39.0218	(b)
1972-12	11/XX/1972	249.97	48.391	13.9122	12.4896	7.45114	11.1644	2.56861	0.946988	2.64732	0.179555	0.326747		126.882	19.1175	356.142	20.9072	46.8692	6.13498	26.3824	6.26603	2.06914	0.969482	5.42406	1.00968	2.70218	2.16992	0.307605	4.61811	1.72961	2.52297	0.604499		0.704223				18.913	15.599	39.0206	(b)
80-76	05/XX/1973	251.57	48.5145	14.4314	12.2033	6.86551	11.736	2.52241	0.59826	2.83314	0.178812	0.346277		89.7942	21.0241	383.907	22.4774	51.1468	6.52581	28.1196	6.49119	2.12692	0.975953	5.53879	1.05393	2.74478	2.23683	0.309915	4.8533	1.65397	2.6254	0.628998		0.704231				18.9104	15.5964	39.0182	(b)
80-75	11/XX/1975	252.97	49.5176	14.7812	12.5454	6.39166	11.3632	2.41885	0.469793	2.88364	0.17929	0.334682		78.2151	21.2328	385.841	22.8842	51.7181	6.58327	28.0381	6.57864	2.14758	0.975231	5.67317	1.05912	2.78483	2.16605	0.312835	4.8393	1.76425	2.65445	0.628397		0.70423				18.9065	15.596	39.0119	(b)
10S11	12/18/1975	253	48.0943	14.4213	12.1481	6.22622	11.1776	3.09508	1.20078	2.76546	0.175663	0.33118		78.9817	20.7785	381.037	22.5148	50.4185	6.5529	27.9017	6.52531	2.13155	0.97954	5.58702	1.06357	2.76325	2.22941	0.30978	4.82896	1.84082	2.65651	0.643253		0.704234				18.9108	15.5967	39.02	(b)
6T11	03/1976 -04/1976	264.6	48.5142	14.2003	12.4797	6.67701	11.3718	2.60977	0.580181	2.78505	0.178735	0.343472		92.8152	20.8038	375.007	22.7038	52.4003	6.5853	28.4837	6.62282	2.19364	0.989667	5.78082	1.06726	2.8426	2.28181	0.321233	4.9666	1.8287	2.78081	0.659442		0.704236				18.916	15.5987	39.0272	(b)
RU 77-3	1977-04-05	285.12	48.537	14.1115	12.1738	6.94644	11.7922	2.67419	0.866487	2.78768	0.178092	0.358467		87.4061	20.7128	376.614	22.538	50.2548	6.5101	28.0902	6.54559	2.13398	0.96421	5.67512	1.04944	2.76568	2.163	0.309416	4.811	2.00191	2.69675	0.674418		0.704231				18.9217	15.5959	39.0238	(b)
RU 77-14	1977-11-04	308.12	48.0516	13.8021	12.1497	7.30657	11.3901	3.86422	1.13784	2.71047	0.174248	0.325632		125.668	20.0937	367.998	22.0586	49.1238	6.37209	27.3355	6.33242	2.08305	0.949719	5.61628	1.04773	2.69412	2.19449	0.308086	4.73405	4.45232	2.6472	0.662861		0.704215	0.512845	4.04672	(a)	18.8782	15.5974	38.9751	(b)
JUIL 79 M	1979-07-13	308.62	48.4257	14.1203	11.9892	6.60879	11.4462	2.79844	0.9105	2.82391	0.174406	0.355318		86.0815	20.9851	380.465	22.0847	49.5271	6.39485	27.4516	6.45	2.12793	0.99063	5.63575	1.06181	2.76773	2.23165	0.307932	4.76328	1.73722	2.58334	0.61779		0.704206				18.9184	15.596	39.0155	(b)
813-1	1981-03-01	315.62	48.394	14.0593	11.9585	6.6215	11.3934	2.79995	0.946228	2.79273	0.174453	0.349334		81.8853	21.4142	374.572	22.0922	49.2437	6.39706	27.6193	6.3856	2.13573	0.991974	5.70598	1.07145	2.761	2.29888	0.311776	4.8266	2.07123	2.65832	0.697014		0.704202				18.9355	15.5989	39.0343	(b)
842-75	1984-02-07	337.62	48.7304	14.1308	12.1838	6.77939	11.475	2.82489	0.98809	2.82178	0.178221	0.354121		87.1777	20.4917	372.192	21.974	48.8853	6.37567	27.2519	6.41152	2.12032	0.973066	5.73895	1.08793	2.83535	2.2938	0.319248	4.7159	1.74813	2.60095	0.608311		0.704209	0.512842	3.97942	(a)	18.9425	15.6015	39.048	(b)
858-281	1985-08-28	345.62	48.9888	14.2512	12.317	6.87003	11.6022	2.83699	1.0002	2.8456	0.179412	0.360042		88.6065	20.5287	370.819	22.4156	49.4188	6.42975	27.6054	6.51133	2.13824	0.997693	5.82505	1.08797	2.81925	2.30141	0.316751	4.86414	1.78096	2.69152	0.623465		0.704189	0.51285	4.13352	(a)	18.9437	15.6009	39.0448	(b)
864-A113	1986-03-18	368	48.4576	14.1468	12.39	6.91882	11.4675	2.84212	0.909749	2.84083	0.177672	0.36755		90.5876	20.5893	373.992	22.3978	50.036	6.49697	27.6677	6.51744	2.17136	0.997137	5.83133	1.0859	2.86988	2.36115	0.323448	4.91279	1.8766	2.65987	0.651886		0.704201	0.512841	3.95991	(a)	18.9374	15.5985	39.0329	(b)
863-191	1986-03-19	368	48.3366	14.0558	12.5734	7.54524	11.4469	2.52501	0.87382	2.80776	0.180393	0.359085		107.695	20.2221	367.168	22.1514	49.2844	6.39178	27.4049	6.49868	2.16778	0.99975	5.80149	1.09103	2.83582	2.28411	0.304775	4.85354	1.81737	2.64247	0.637675		0.704179	0.512846	4.05744	(a)	18.9298	15.5981	39.0238	(b)
863-204	1986-03-20	369	48.3142	13.6696	12.6072	8.02607	11.2667	2.41565	0.901408	2.73458	0.182717	0.369524		133.708	19.587	359.337	21.4475	47.7955	6.2393	26.4438	6.16813	2.07013	0.95746	5.58955	1.04867	2.76379	2.23774	0.308857	4.65936	1.70748	2.64066	0.646514		0.7042				18.9301	15.5986	39.0253	(b)
863-281	1986-03-28	381.32	47.748	13.4166	12.7124	8.88674	10.9272	2.56448	0.856519	2.68911	0.181007	0.335501		178.451	19.4454	352.766	21.227	47.318	6.13293	26.2878	6.1177	2.04156	0.9391	5.53679	1.02861	2.70243	2.12748	0.294895	4.59569	1.7551	2.53419	0.60957		0.704179	0.512853	4.19399	(a)	18.9178	15.5963	39.0048	(b)
8711-71	1987-11-07	398	48.3722	14.2428	12.1714	6.33151	11.1804	2.92703	0.855706	2.83433	0.173141	0.372211		81.9741	19.9244	375.073	21.5121	48.1007	6.21426	26.6273	6.30922	2.14668	0.982554	5.69828	1.07173	2.81297	2.20678	0.309179	4.73091	1.63869	2.52486	0.606133		0.704175
885-1	1988-05-18	431	48.1773	13.8648	12.3538	7.91612	11.6178	2.34332	0.884221	2.64117	0.180969	0.343726																						0.704164	0.512855	4.24081	(a)	18.8937	15.5942	38.9881	(b)
888-311	1988-08-31	438	48.751	13.9773	12.2747	6.65184	11.2318	2.87778	0.76556	2.71889	0.177721	0.355954		97.4837	17.8765	349.597	19.9015	44.6338	5.86326	25.418	6.14587	2.07049	0.977034	5.67131	1.06187	2.77021	2.26669	0.30821	4.61758	1.57342	2.38778	0.579034		0.704149				18.8901	15.5944	38.9832	(b)
901-18	1990-01-18	446.5	49.7655	14.1504	12.6423	6.35014	11.0489	2.7336	0.815875	2.69548	0.181677	0.324111		69.4844	17.3732	342.396	19.3633	43.5703	5.71664	24.7946	6.07211	2.07104	0.992317	5.79802	1.10083	2.88755	2.31226	0.323068	4.52677	1.37589	2.2479	0.55348		0.704123				18.9146	15.5964	39.0096	(b)
904-18	1990-04-18	454.5	49.6931	14.0768	12.6087	6.2979	10.9132	2.82484	0.670854	2.67872	0.180271	0.320886		66.8798	17.0788	339.145	19.2684	43.5611	5.70847	24.829	6.09608	2.09123	1.0059	5.89639	1.0947	2.93321	2.33165	0.32441	4.56647	1.55909	2.26704	0.560959		0.704117				18.8798	15.5947	38.962	(b)
928-28	1992-08-28	462.8	50.2427	14.0385	12.6135	6.80929	11.3585	2.46239	0.79132	2.62759	0.18425	0.315611		72.846	16.5493	331.634	18.5567	41.6948	5.55668	24.2962	5.99811	2.03899	0.967585	5.68172	1.0693	2.85563	2.31136	0.32737	4.42033	1.38097	2.10632	0.517024		0.7041	0.512861	4.35785	(a)	18.9047	15.5957	38.9982	(b)
983/9F2	1998-03-09	465												59.0762	17.9223	337.254	19.7589	44.248	5.81555	25.5265	6.2229	2.10273	1.00777	5.9648	1.12301	2.96353	2.3781	0.326251	4.64116	1.76107	2.3287	0.561092		0.704118				18.9037	15.5908	38.9908	(b)
989/036	1998-03-10	466	49.51	14.52	12.68	6.16	11.1	2.77	0.65	2.63	0.17	0.44		65.5629	17.433	335.317	19.0748	42.6593	5.6387	24.6583	5.99786	2.03611	0.971476	5.76886	1.09213	2.86656	2.31576	0.317484	4.49154	1.67468	2.24689	0.539095		0.704104	0.512853	4.19399	(a)	18.9018	15.5909	38.9877	(b)
986/115 (Hudson)	1998-03-30	467	47.88	13.58	13.56	8.78	9.82	2.73	0.81	2.94	0.17	0.51		198.146	20.5456	365.947	22.8656	51.8003	6.84776	29.7116	6.92366	2.29726	1.03323	5.88587	1.10167	2.87235	2.30982	0.316119	5.2475	1.95988	2.65754	0.639315		0.704245	0.512846	4.05744	(a)	18.8984	15.589	38.9955	(b)
984/171	1998-04-17	478.02	49.43	14.36	12.71	6.51	11.07	2.74	0.68	2.61	0.17	0.41		81.619	17.3107	335.815	19.2118	43.0717	5.66345	24.7025	6.05145	2.04483	0.967243	5.79291	1.08963	2.8871	2.33791	0.318537	4.51724	2.07645	2.28986	0.561357		0.70412				18.903	15.5934	38.9933	(b)
985/083	1998-05-08	484.663												82.8955	17.5289	339.623	19.3817	43.3953	5.75386	24.9103	6.1384	2.06367	0.981017	5.76265	1.0968	2.87109	2.31764	0.323445	4.52578	1.95897	2.29042	0.553331		0.70413				18.9029	15.593	38.9932	(b)
986/112	1998-06-11	495.418	49.3	14.34	12.63	6.67	11.1	2.74	0.67	2.64	0.17	0.46		88.3176	17.6817	340.692	19.5947	44.2621	5.81739	25.3879	6.08645	2.08751	0.981799	5.73428	1.08844	2.86396	2.32429	0.318724	4.60855	2.1026	2.31176	0.566021		0.704129				18.8998	15.5944	38.9962	(b)
987/242	1998-07-24	509.02	49.03	14.14	12.66	6.98	11.1	2.72	0.7	2.66	0.17	0.48		103.811	17.9509	351.143	19.9174	44.7366	5.92811	26.0603	6.21115	2.12354	0.982328	5.77811	1.07761	2.78916	2.25353	0.310535	4.62705	1.74714	2.33872	0.565015		0.704148				18.8955	15.5901	38.9831	(b)
988/061	1998-08-06	513.133	48.87	14.11	12.75	7.16	11.08	2.72	0.68	2.67	0.17	0.46		111.243	17.9056	352.754	20.0115	44.9195	5.94134	25.783	6.19641	2.10571	0.96481	5.75345	1.07565	2.81041	2.25329	0.308413	4.67525	1.73769	2.33667	0.571672		0.704145				18.8968	15.593	38.9909	(b)
988/172	1998-08-17	516.612	48.97	14.11	12.66	7.29	11.04	2.72	0.7	2.66	0.16	0.47		112.582	18.0229	354.111	20.1936	45.8887	6.0425	26.1882	6.29324	2.11965	0.979753	5.74068	1.05905	2.83613	2.27023	0.311633	4.76766	1.82823	2.33654	0.578076		0.704155	0.512845	4.03794	(a)	18.8961	15.5909	38.9868	(b)
989/035	1998-09-03	521.99												118.219	18.4309	342.668	20.5026	46.2664	6.10407	26.532	6.32925	2.12114	0.981739	5.75713	1.07398	2.80511	2.23679	0.308267	4.76496	1.81302	2.40595	0.581428		0.70416				18.8927	15.5916	38.9849	(b)
999-28-2	1999-09-28	528.1	49.03	14.61	12.46	6.43	11.44	2.69	0.74	2.77	0.16	0.29			19.1805	379.625	21.8542	49.5294	6.57226	28.0054	6.72821	2.2268	1.06347	5.89957	1.11086	2.95388	2.3023	0.32552	5.11585	1.65329	2.51504	0.630252		0.704167				18.8903	15.59	38.9824	(b)
008-301	2000-06-23	538.2	47.58	14.6	12.62	6.63	11.56	2.72	0.78	2.81	0.17	0.32		79.1915	17.4287	358.416	21.2195	47.1516	6.38602	26.8706	6.53429	2.16354	1.03549	5.87392	1.1075	2.94045	2.25958	0.318245	5.20016	1.82057	2.45207	0.574097		0.70417				18.8881	15.5878	38.9769	(b)
010611-1	2001-06-11	555	48.69	14.43	12.51	6.66	11.48	2.66	0.77	2.76	0.16	0.33		84.1857	16.371	361.152	22.2997	49.5856	6.64972	28.2963	6.77769	2.17068	0.987216	5.46228	1.05509	2.71324	2.21269	0.307364	5.22066	1.78648	2.38312	0.605266		0.704182	0.512842	3.97942	(a)	18.8905	15.5927	38.9869	(b)
010702-2	2001-07-02	561.5	48.5145	13.916	12.5265	7.61392	11.1482	2.60897	0.722359	2.84137	0.17614	0.354806		121	20.25	392.5	21.45	48.95	6.345	27.45	6.69	2.155	1.035	5.595	1.065	2.81	2.16	0.3125	4.915	1.675	2.585	0.6255		0.704173	0.512844	4.03794	(a)	18.7634	15.5894	38.8604	(b)
020114-3	2002-01-14	574.5	45.17	8.61	14.26	21.76	6.86	1.56	0.39	1.6	0.18	0.19		878.299	10.2184	217.525	11.5519	26.2106	3.5389	15.3419	3.56967	1.21785	0.576637	3.20649	0.616432	1.5557	1.21564	0.167752	2.82678	0.972104	1.25349	0.317081		0.704173	0.512846	4.05744	(a)	18.8803	15.591	38.9704	(b)
0211-171	2002-11-17	582.5	48.546	14.255	12.251	6.719	11.301	2.732	0.737	2.706	0.17	0.343		84.8561	17.8897	365.032	20.2091	45.823	6.12298	26.8072	6.46109	2.14989	0.997934	5.7045	1.0542	2.73546	2.18938	0.30335	4.85368	1.8078	2.32285	0.572974		0.70417	0.512856	4.25843		18.8809	15.591	38.9707	(b)
0212-031	2002-12-02		45.99	11.295	12.901	14.762	9.135	2.15	0.592	2.118	0.18	0.276		506.849	14.0236	295.341	15.6333	36.7911	4.82106	20.8046	5.05563	1.63222	0.777543	4.34157	0.839462	2.1566	1.68558	0.238854	3.73199	1.32162	1.8302	0.448144		0.704185	0.51285	4.13547	(a)	18.884	15.5919	38.9746	(b)
030827-5	2003-08-27	589.98	46.456	10.957	13.265	16.01	8.731	2.058	0.529	2.058	0.181	0.265		560.27	13.2385	283.675	14.6839	33.5981	4.45116	19.2968	4.75197	1.54204	0.737089	4.11528	0.818033	2.11756	1.65537	0.244149	3.54101	1.24033	1.71588	0.434035		0.70417	0.512856	4.25251	(a)	18.868	15.5868	38.9613	(b)
0408-132	2004-08-13	630.08	49.306	14.316	12.46	7.004	11.399	2.708	0.681	2.639	0.173	0.324		89.0385	16.196	345.151	18.372	42.125	5.66182	25.0074	6.1098	2.08147	0.952269	5.54918	1.04442	2.70922	2.19742	0.302853	4.61363	1.61219	2.09648	0.518234		0.704175	0.512861	4.35005	(a)	18.8679	15.5892	38.9657	(b)
0502-221	2005-02-22	635	48.14	12.86	13.14	11.02	10.23	2.44	0.63	2.35	0.18	0.3		267.978	15.691	329.184	16.1547	37.8579	5.03104	22.0756	5.45842	1.86136	0.866887	4.80729	0.942683	2.43052	1.92493	0.283323	4.07898	1.53843	1.91577	0.451193		0.704181	0.512855	4.23301	(a)	18.8566	15.5868	38.9467	(b)
0502-263	2005-02-26	649.08	44.83	8.03	14.31	24	6.51	1.53	0.39	1.49	0.19	0.2		929.794	8.72323	178.556	9.12003	21.5851	2.80896	12.4785	3.04941	1.09246	0.541716	2.74496	0.542253	1.40402	1.12632	0.164635	2.28851	0.775697	1.07467	0.26029		0.704182	0.512847	4.07695	(a)	18.8866	15.5897	38.9749	(b)
0601-181	2006-01-18	669.08	43.5348	7.06952	14.6257	26.3965	5.78252	1.33227	0.297594	1.3668	0.191639	0.165342		1083	9.63	191	9.93	23.3	3.01	13.5	3.28	1.06	0.501	2.85	0.555	1.45	1.17	0.162	2.37	0.823	1.2	0.294		0.704173	0.512853	4.19399	(a)	18.9003	15.5909	38.9916	(b)
0607-281	2006-07-28	670	48.7452	14.119	12.4494	6.98216	11.4032	2.71	0.741446	2.75706	0.174977	0.338889		89.7	18.5	377	19.8	46.8	6.09	26.1	6.21	2.02	0.969	5.63	1.06	2.78	2.14	0.311	4.62	1.6	2.29	0.554		0.704177	0.512841	3.95991	(a)	18.9054	15.5958	39.0079	(b)
0608-021	2006-08-02	671.83	49.1899	14.311	12.5541	6.98525	11.5382	2.73087	0.680994	2.7832	0.176	0.33547		83.9472	17.2427	348.598	19.2703	43.9187	5.87341	25.6605	6.14671	2.08032	0.956793	5.5894	1.0496	2.72779	2.18232	0.29901	4.62585	1.67681	2.21491	0.552194		0.704166	0.512858	4.29153	(a)	18.9041	15.5935	39.0006	(b)
070402-1	2007-04-02	699.014	48.54	13.62	12.507	7.32	10.88	2.26	0.62	2.61	0.17	0.29		101.865	15.9161	333.906	18.2654	41.9343	5.60536	24.7769	6.04328	2.04434	0.948112	5.52831	1.02949	2.71135	2.18336	0.30268	4.57364	1.64239	2.09352	0.515704		0.704182				18.9046	15.5935	39.0003	(b)
070403-	2007-04-03	704.198	48.83	13.65	12.738	7.5	11.04	2.37	0.67	2.61	0.17	0.3		104.871	16.5008	342.32	18.4191	42.345	5.68206	25.0015	6.08873	2.06331	0.958631	5.61515	1.04622	2.7301	2.20058	0.301634	4.58237	1.75641	2.12504	0.529735		0.704157				18.9025	15.5917	38.9946	(b)
070404-	2007-04-04	711.11	48.88	13.7	12.714	7.34	11.1	2.54	0.7	2.62	0.17	0.3		111.586	16.7242	342.688	18.5578	42.6187	5.71414	25.2129	6.16732	2.07528	0.964529	5.67505	1.06427	2.76458	2.21152	0.302193	4.62305	1.73857	2.11582	0.53262		0.704161				18.903	15.5944	38.9998	(b)
070405-1	2007-04-05	719.75	45.63	8.75	14.148	20.98	7.1	1.64	0.42	1.67	0.18	0.18		901.615	8.81114	195.124	9.90349	23.0876	3.12379	13.9191	3.43956	1.18344	0.559364	3.26426	0.607787	1.58921	1.27845	0.178362	2.61238	0.831038	1.14312	0.284825		0.704115				18.8356	15.5843	38.9149	(b)
070406-1	2007-04-06	745.67	44.17	7.19	14.404	24.77	5.8	1.27	0.3	1.38	0.19	0.15		929.867	8.19975	184.299	9.27823	21.7106	2.94137	13.1597	3.35296	1.15333	0.540665	3.18445	0.589582	1.55353	1.25521	0.17251	2.51542	0.75725	1.05926	0.270066		0.704097				18.911	15.593	38.9977	(b)
070407-1	2007-04-07	762.95	42.9	5.74	14.925	28.94	4.62	1.01	0.25	1.09	0.19	0.11		1164.23	6.66941	143.221	7.42771	17.8991	2.30981	10.2267	2.49504	0.857371	0.399624	2.32747	0.438714	1.13915	0.925271	0.131931	1.89235	0.614351	0.853412	0.216962		0.704144				18.9064	15.5928	38.9969	(b)
070408-1	2007-04-08	775.046	42.88	5.69	15.009	29.19	4.56	0.99	0.25	1.07	0.19	0.11		1177.5	6.35239	136.865	7.12181	17.123	2.22613	9.77605	2.4255	0.817244	0.388019	2.25302	0.421349	1.11037	0.902763	0.12619	1.82871	0.585791	0.836225	0.210983		0.704153	0.512848	4.08932		18.9074	15.5932	39.0005	(b)
070417-1	2007-04-17	848.14	43.57	6.2	14.974	27.94	5.03	1.09	0.27	1.17	0.19	0.13		1078.07	7.54014	160.053	8.39117	19.4099	2.58788	11.3359	2.76042	0.936992	0.440534	2.55993	0.475035	1.24056	1.02445	0.140794	2.1049	0.671582	0.986342	0.244363		0.704149				18.909	15.5953	39.0074	(b)
0811-281	2008-11-27	934.93												96.3975	17.6333	358.786	19.5788	44.7707	5.98045	26.4935	6.4125	2.13701	1.00231	5.84343	1.08718	2.86817	2.28514	0.316099	4.85609	1.78216	2.26765	0.558373		0.704137				18.9107	15.5944	38.9993
0911-063	2009-11-05	936.57	49.2143	13.7219	11.7682	8.05783	11.0815	2.74993	0.704437	2.56471	0.164486	0.306723		141.751	15.4545	329.831	17.5211	40.4467	5.39321	23.9982	5.84601	1.96742	0.900884	5.29226	0.985312	2.56136	2.08709	0.286308	4.34048	1.34277	2.00275	0.499593		0.704143				18.9033	15.591	38.9839
0912-158	2009-12-14	936.73	48.7333	14.2304	11.9527	6.89075	11.4889	2.68272	0.665448	2.69813	0.167689	0.331811		93.9852	16.8737	352.797	18.8683	43.1622	5.82913	25.5383	6.2546	2.11442	0.967958	5.60081	1.05389	2.77202	2.20302	0.299458	4.66299	1.41461	2.1674	0.547483		0.70414				18.9088	15.5951	38.9994
1001-053	2010-02-01	937.93	49.2761	14.2788	12.073	6.52291	11.079	2.73804	0.720357	2.79594	0.170017	0.331406		80.4655	17.71	362.281	19.781	45.1383	6.09227	26.724	6.45592	2.16391	1.00848	5.88057	1.10616	2.91078	2.32732	0.320282	4.8934	1.54623	2.27598	0.56589		0.704136				18.9055	15.5913	38.9865
1010-192	2010-10-19	940.63	49.3082	14.2201	12.0822	6.66368	11.2448	2.66395	0.683877	2.70655	0.16867	0.331248		82.679	17.2116	357.889	19.4164	44.1115	5.94366	26.063	6.36285	2.13475	0.98593	5.6906	1.07183	2.81456	2.26515	0.31231	4.77578	1.56473	2.25371	0.553799		0.704142
1012-136	2010-12-10	941.16	49.1577	14.2563	12.3116	6.70291	11.5112	2.63741	0.696525	2.71559	0.174865	0.35729		81.1472	17.5836	367.489	19.4201	44.4343	5.96406	26.2396	6.42045	2.13515	0.983662	5.80009	1.07201	2.80262	2.26391	0.308759	4.75321	1.53263	2.21735	0.555492		0.704156				18.8946	15.5908	38.9772
140624-3	2014-06-20	941.5	48.6979	14.2877	12.6228	6.5492	11.0794	2.78176	0.739075	2.82533	0.172723	0.369515		171.136	17.2615	350.991	19.1485	43.3797	5.84948	25.7196	6.22316	2.07112	0.951292	5.57889	1.04421	2.71452	2.17763	0.297713	4.60144	1.51905	2.14436	0.540703		0.704147				18.8988	15.5917	38.9878
140624-12	2014-06-20	941.5												68.1237	16.9338	352.883	19.3969	42.346	5.92812	25.9834	6.2672	2.07969	0.965385	5.60957	1.04953	2.73633	2.21967	0.298932	4.71354	1.52219	2.17007	0.55052		0.704141				18.9027	15.5965	39.0035
140624-13	2014-06-20	941.5												68.6184	17.9909	362.991	19.8051	45.0721	6.11956	26.808	6.47002	2.16677	0.98956	5.79508	1.08706	2.80769	2.27348	0.315999	4.82187	1.48342	2.23989	0.554236		0.704149				18.9019	15.5957	39.0011
150204-1	2015-02-04	942.5	49.0686	14.4812	12.813	6.16507	10.9991	2.87786	0.780216	2.86466	0.178032	0.332786		69.118	19.3215	382.509	20.9994	47.8468	6.42337	27.9948	6.70672	2.24364	1.03913	6.01027	1.13065	2.944	2.35305	0.332565	4.99468	1.63289	2.32639	0.576988		0.704148
150212-16	2015-02-12	942.32	48.9189	14.3859	12.7994	6.18536	11.0399	2.77233	0.808597	2.83246	0.178702	0.328576		65.0312	18.8126	368.962	20.5506	46.918	6.268	27.5005	6.57737	2.22708	1.01762	5.95311	1.10069	2.89996	2.31861	0.322925	4.95674	1.66547	2.31671	0.581747		0.704146
150517-1	2015-05-17	943	48.8922	14.6917	12.738	6.07803	10.6736	3.00908	0.791788	2.94128	0.175615	0.308766		65.1711	17.7991	349.303	20.3124	46.5205	6.21814	27.114	6.43233	2.18852	1.00266	5.85888	1.0996	2.92474	2.30508	0.318465	4.89739	1.79111	2.30884	0.579898		0.704151
150518-1	2015-05-18	943.467	48.9303	14.6478	12.798	6.08501	10.7684	2.90621	0.788958	2.9298	0.176998	0.306644		64.6897	18.0075	349.663	20.2604	46.5809	6.23182	27.1231	6.50603	2.20668	1.00721	5.844	1.09557	2.9067	2.31467	0.318564	4.933	1.6816	2.30388	0.573123		0.704148
1505-24-1	2015-05-24	946.27	48.9758	14.4863	12.7726	6.13433	10.9289	2.90236	0.757817	2.90716	0.17686	0.336827		72.7404	19.0863	408.732	20.5841	47.1464	6.26199	27.2269	6.60063	2.1918	1.00913	5.80566	1.10237	2.89612	2.27801	0.325398	4.84216	1.44131	2.24617	0.556593		0.704145				18.9036	15.598	39.0078
1505-27-1	2015-05-27	947.671	49.4473	14.6157	12.8923	6.43869	10.9401	2.91293	0.758983	2.92133	0.177902	0.328857		79.6506	18.3198	393.889	20.0618	45.9501	6.10402	26.7032	6.43395	2.16269	1.01324	5.74785	1.07194	2.81551	2.29151	0.31907	4.76563	1.43789	2.23823	0.551007		0.704145				18.8924	15.5892	38.9756
15081-4	2015-08-01	950.49	49.1151	14.5354	12.5362	6.45434	11.2855	2.78342	0.729353	2.82431	0.174323	0.334672		81.807	18.3096	405.495	19.8284	45.4156	6.04305	26.4653	6.41633	2.12973	0.987886	5.67928	1.07204	2.78675	2.24639	0.309518	4.68373	1.41204	2.18215	0.545212		0.704147				18.9045	15.6022	39.0196
150827-1	2015-08-27	952.456	48.4523	14.5764	12.3842	6.63925	11.9987	2.66292	0.718454	2.74698	0.174729	0.3672		76.2604	17.4717	361.299	19.6775	45.0699	5.99625	26.3899	6.41136	2.15518	0.984596	5.73494	1.07329	2.79869	2.23595	0.318989	4.77273	1.49696	2.18926	0.550985		0.704147				18.8959	15.5915	38.9839
150903-1	2015-09-03	957.042	48.9898	14.2275	12.5193	6.88551	11.5461	2.56929	0.744644	2.7341	0.177505	0.382104		82.1692	17.4204	354.954	19.5483	44.774	5.98582	26.2684	6.322	2.12931	0.985468	5.73022	1.06166	2.79756	2.27616	0.306357	4.72996	1.50802	2.19932	0.537737		0.704146				18.8913	15.5881	38.9757
150915-1	2015-09-15	964.905	48.7396	14.1147	12.649	7.06865	11.2239	2.68279	0.736853	2.69717	0.177312	0.335923		97.4741	16.2782	345.98	19.0982	43.8451	5.83751	25.7292	6.2448	2.07764	0.959063	5.57169	1.03435	2.73361	2.13619	0.304468	4.59889	1.46283	2.10658	0.519602		0.704151				18.9002	15.6017	39.0148
150927-1	2015-09-27	972.767	48.4852	13.9306	12.1849	7.65165	11.4157	2.5253	0.77753	2.63677	0.171278	0.321745		112.344	15.6391	339.769	18.3315	41.987	5.61447	24.7993	5.99669	2.01791	0.93091	5.42994	1.01879	2.65309	2.12349	0.292601	4.5114	1.56005	2.09161	0.52704		0.704153				18.8927	15.5928	38.9846
151007-1	2015-10-06	978.664	48.7542	14.0636	12.169	7.67864	11.3893	2.64423	0.684668	2.66618	0.168733	0.308008		118.574	15.5902	339.742	18.331	42.1287	5.64692	24.7598	6.02305	2.01745	0.929727	5.37457	1.01111	2.65138	2.12776	0.293242	4.45738	1.46662	2.03913	0.509625		0.70416				18.8931	15.598	38.9999
151009-2	2015-10-09	980.63	48.7264	13.8812	12.3967	7.95355	11.4183	2.5479	0.68043	2.63839	0.172957	0.315702		121.588	15.5873	334.895	18.1288	41.7803	5.58407	24.4739	5.90426	1.99161	0.920208	5.36039	0.996839	2.60677	2.11176	0.294298	4.45084	1.42363	2.03466	0.512282		0.704158				18.8835	15.5902	38.9731
151016-1	2015-10-16	985.217	48.2178	13.2841	12.4161	9.31472	11.3394	2.38965	0.638083	2.51098	0.174238	0.330018		183.9	13.9806	314.091	17.1507	39.2824	5.28759	23.2156	5.61875	1.89	0.886363	5.07474	0.94677	2.48049	1.97121	0.268998	4.22181	1.36178	1.88832	0.48637		0.704158				18.8813	15.5918	38.9744
151023-1	2015-10-23	989.803	47.6931	13.0938	12.483	9.65808	10.6781	2.48613	0.64157	2.47731	0.1726	0.309868		213.569	14.3991	317.489	16.9688	39.3725	5.28259	22.9691	5.6151	1.89321	0.858429	5.00402	0.932865	2.43389	1.97486	0.267941	4.11569	1.31997	1.83698	0.464683		0.704163				18.8621	15.5848	38.9442
151026-3	2015-10-26	991.769	48.0632	12.9578	12.6765	10.3474	10.692	2.40522	0.638888	2.47005	0.175461	0.332256		230.75	13.3958	308.715	16.6617	38.778	5.18115	22.7317	5.4469	1.83352	0.84857	4.90647	0.920028	2.40017	1.91783	0.264711	4.11721	1.32216	1.83706	0.476164		0.704165				18.8875	15.5969	38.9944
151031-1	2015-10-31	995.045	47.4863	12.0518	12.7796	11.0276	10.7764	2.27293	0.616902	2.41303	0.177366	0.294611		278.318	15.0201	321.777	16.9506	38.9999	5.21713	22.8501	5.5294	1.86522	0.848111	4.93803	0.932553	2.44723	1.94462	0.271085	4.11142	1.29194	1.91008	0.480661		0.704175				18.8823	15.5934	38.9822
160531-9	2016-05-27	996.7	48.0832	13.3944	12.8414	9.08286	11.0772	2.42121	nd	2.59369	0.179086	0.31901		187.793	13.4564	324.075	18.6088	42.6221	5.62936	24.7815	5.95699	2.00877	0.919665	5.2733	0.985708	2.58706	2.04316	0.280743	4.41307	1.34432	1.96666	0.503896		0.70417				18.884	15.5955	38.9893
160922-6	2016-09-18	1003.7	48.029	13.226	12.7457	9.0346	10.9128	2.74675	nd	2.57921	0.179667	0.319124		177.345	16.796	332.599	18.3101	41.6093	5.59775	24.5618	5.9432	1.99513	0.917843	5.41371	1.00358	2.64328	2.11033	0.291677	4.36702	1.56045	2.03931	0.514041		0.704163				18.8701	15.5823	38.9428
170222-1	2017-02-23	1009.2	48.1828	13.9842	12.2974	7.19001	11.492	2.4881	0.669015	2.69338	0.173824	0.35638		94.3396	17.3107	362.831	19.5662	44.9357	5.97243	26.0415	6.23832	2.07858	0.970889	5.62402	1.04665	2.78118	2.21652	0.309297	4.65527	1.42686	2.14652	0.534166		0.704178				18.8768	15.5868	38.9612
170718-2	2017-07-18	1010	49.1008	14.3001	12.5957	6.89395	11.6926	2.29398	0.675205	2.84091	0.179277	0.354419		79.0087	17.8536	375.136	19.6446	44.9516	5.93146	25.8541	6.28491	2.10544	0.949109	5.5618	1.03343	2.74267	2.1672	0.303343	4.58701	1.30437	2.15129	0.534562		0.704168				18.872	15.5885	38.9581
170822-1	2017-08-22	1017	48.5313	14.06	12.4917	7.24932	11.621	2.66654	0.644173	2.74483	0.180627	0.334915		93.1668	17.4277	363.672	19.217	44.1905	5.86266	25.591	6.23492	2.06385	0.946397	5.54977	1.02161	2.68817	2.16856	0.303059	4.59412	1.32795	2.08856	0.53694		0.70417				18.8774	15.5854	38.9563
Sr compositions are relative to 87Sr/86Sr=0.710245 for the NBS 987 standard
Pb isotopic compositions are relative to NBS 981 values:
206Pb/204Pb=16.9356, 207Pb/204Pb=15.4891, 208Pb/204Pb=36.7006
(a) Sr and Nd isotope data from Vlastelic et al. (2009) and Schiano et al. (2012)
(b) Pb isotope data from Vlastelic et al. (2005, 2007, 2009)
© For the largest, zoned eruptions (1998, 2007 and 2015) cumulated volumes corresponding to sample eruption dates were estimated from published lava discharge rates (Battaglia et al., 2005; Coppola et al., 2009; 2017). A correction was applied to the lava discharge rate of the April 2007 eruption to fit the updated eruption volume of 240 x 106 m3 (Staudacher et al., 2016).
Battaglia, J., Aki, K., Staudacher, T. Location of tremor sources and estimation of lava output using tremor source amplitude on the Piton de la Fournaise volcano: 2. Estimation of lava output. J Volcanol Geotherm Res 147, 291-308 (2005)
Coppola, D, Piscopo, D, Staudacher, T, Cigolini, C. Lava discharge rate and effusive pattern at Piton de la Fournaise from MODIS data. J Volcanol Geotherm Res 184, 174-192 (2009)
Coppola D., Di Muro, A., Peltier, A., Villeneuve, N., Ferrazzini, V., Favalli, M., Bachèlery, P., Gurioli, L., Harris, A.J.L., Moune, S., Vlastélic, I., Galle, B., Arellano, S., Aiuppa, A. Shallow system rejuvenation and magma discharge trends at Piton de la Fournaise volcano (La Réunion Island). Earth Planet Sci Lett 463, 13–24 (2017)
Staudacher, T., Peltier, A., Ferrazzini, V., Di Muro, A., Boissier, P., Catherine, P., Kowalski, P., and Lauret, F. Fifteen years of intense eruptive activity (1998–2013) at Piton de La Fournaise volcano (La Réunion): A review, in Active Volcanoes of the Southwest Indian Ocean: Piton de la Fournaise and Karthala. Active Volcanoes of the World, edited by P. Bachèlery, J.-F. Lénat, A. Di Muro, and …
Vlastélic., I., Staudacher, T., Semet, M., Rapid change of lava composition from 1998 to 2002 at Piton de la Fournaise (Réunion) inferred from Pb isotopes and trace elements: evidence for variable crustal contamination, J. Petrol 46, 79-107 (2005)
Vlastélic, I., Peltier, A., Staudacher, T., Short-term (1998-2006) fluctuations of Pb isotopes at Piton de la Fournaise volcano (Reunion Island): Origins and constraints on the size and shape of the magma reservoir, Chem Geol 244, 202-220 (2007)
Vlastélic, I., Deniel, C., Bosq, C., Télouk, P., Boivin, P., Bachèlery, P., Famin, V., Staudacher, T. Pb isotope geochemistry of Piton de la Fournaise historical lavas, J Volcanol Geotherm Res 184, 63-78 (2009)
